# Supplementary material for: Identification and Biological Characteristics of Mortierella alpina Associated with Chinese Flowering Cherry (Cerasus serrulata) Leaf Blight in China
Source: J Fungi (Basel). 2024 Jan 5;10(1):50. doi: 10.3390/jof10010050 (PMC10817311; doi:10.3390/jof10010050)
Supplement: Supplementary file 1 [file jof-10-00050-s001.zip]

Archive with 1 entries (1 files):
- jof-2784244-supplementary.pdf
